# Supplementary material for: Causal relationship of interferon-γ and interleukin-18 upstream of intervertebral disc degeneration pathogenesis: a two-sample Mendelian randomization study
Source: Front Neurol. 2024 Jun 19;15:1420942. doi: 10.3389/fneur.2024.1420942 (PMC11223642; doi:10.3389/fneur.2024.1420942)
Supplement: Supplementary file 1 [file Data_Sheet_1.CSV]

	id.exposure	outcome	method	nsnp	b	se	pval	lo_ci	up_ci	or	or_lci95	or_uci95
1	_CTACK_no	IVDD	Inverse variance weighted	3	0.003645954	0.029724683	0.902378344	-0.054614424	0.061906333	1.003652609	0.94685016	1.063862691
2	_CTACK_no	IVDD	MR Egger	3	-0.040637565	0.077729494	0.693323252	-0.192987374	0.111712244	0.960177069	0.824492384	1.118191048
3	_CTACK_no	IVDD	Simple mode	3	0.063002322	0.055961935	0.377183698	-0.046683071	0.172687715	1.065029312	0.954389823	1.188494898
4	_CTACK_no	IVDD	Weighted median	3	0.006382677	0.025819996	0.804754231	-0.044224515	0.056989869	1.006403089	0.956739131	1.058645085
5	_CTACK_no	IVDD	Weighted mode	3	-0.026156979	0.029396541	0.467458013	-0.083774199	0.031460241	0.974182151	0.919638888	1.031960345
6	_EOTAXIN_	IVDD	Inverse variance weighted	8	-0.021902051	0.022831924	0.337421176	-0.066652622	0.02284852	0.978336058	0.935520124	1.023111547
7	_EOTAXIN_	IVDD	MR Egger	8	-0.058825457	0.047710165	0.263698123	-0.152337381	0.034686467	0.942871326	0.858698523	1.035295058
8	_EOTAXIN_	IVDD	Simple mode	8	0.009833743	0.050388986	0.850814038	-0.08892867	0.108596156	1.009882253	0.914910832	1.11471209
9	_EOTAXIN_	IVDD	Weighted median	8	-0.030370201	0.030708046	0.322664031	-0.090557971	0.029817568	0.97008634	0.91342138	1.030266563
10	_EOTAXIN_	IVDD	Weighted mode	8	-0.02057564	0.032753379	0.549811896	-0.084772263	0.043620984	0.979634594	0.918721487	1.044586365
11	_FGF_BASI	IVDD	Inverse variance weighted	2	-0.028638413	0.065330076	0.661121778	-0.156685361	0.099408535	0.97176778	0.854973024	1.104517442
12	_G_CSF_no	IVDD	Inverse variance weighted	3	0.006837042	0.063010829	0.913594465	-0.116664183	0.130338266	1.006860468	0.889883981	1.139213676
13	_G_CSF_no	IVDD	MR Egger	3	-0.062665049	0.086519894	0.600941721	-0.232244042	0.106913943	0.939258026	0.792752635	1.112838483
14	_G_CSF_no	IVDD	Simple mode	3	0.008052931	0.079698779	0.928734117	-0.148156676	0.164262539	1.008085444	0.862296003	1.178523683
15	_G_CSF_no	IVDD	Weighted median	3	-0.001246128	0.059985587	0.983426102	-0.118817879	0.116325623	0.998754648	0.887969504	1.123361605
16	_G_CSF_no	IVDD	Weighted mode	3	-0.011226233	0.070917538	0.888759847	-0.150224607	0.127772141	0.988836546	0.860514677	1.136294058
17	_GROA_noB	IVDD	Inverse variance weighted	3	0.010618736	0.015445132	0.491759225	-0.019653723	0.040891196	1.010675315	0.980538152	1.041738754
18	_GROA_noB	IVDD	MR Egger	3	0.491504896	0.864762866	0.67097131	-1.203430321	2.186440114	1.634774536	0.300162789	8.903461321
19	_GROA_noB	IVDD	Simple mode	3	0.004157301	0.020414678	0.857472914	-0.035855468	0.04417007	1.004165955	0.964779725	1.045160091
20	_GROA_noB	IVDD	Weighted median	3	0.006222352	0.016646122	0.708551719	-0.026404047	0.038848751	1.006241751	0.973941492	1.039613231
21	_GROA_noB	IVDD	Weighted mode	3	0.005601727	0.017358913	0.777534561	-0.028421743	0.039625197	1.005617446	0.971978355	1.040420748
22	_HGF_noBM	IVDD	Inverse variance weighted	3	-0.002248746	0.070113777	0.974413984	-0.13967175	0.135174258	0.99775378	0.869643649	1.144736246
23	_HGF_noBM	IVDD	MR Egger	3	-0.146858841	0.195476746	0.589811043	-0.529993264	0.236275582	0.863415848	0.588608935	1.266523294
24	_HGF_noBM	IVDD	Simple mode	3	0.011595376	0.100337377	0.91855547	-0.185065883	0.208256636	1.011662863	0.83104953	1.231529183
25	_HGF_noBM	IVDD	Weighted median	3	-0.009941252	0.060120041	0.868663224	-0.127776533	0.107894028	0.990107999	0.88005002	1.113929694
26	_HGF_noBM	IVDD	Weighted mode	3	-0.061643696	0.101395546	0.605059497	-0.260378966	0.137091575	0.940217831	0.770759439	1.146933174
27	_IFN_G_no	IVDD	Inverse variance weighted	4	-0.1550753	0.04420261	0.000451008	-0.241712415	-0.068438185	0.856350692	0.78528198	0.933851184
28	_IFN_G_no	IVDD	MR Egger	4	-0.069458396	0.083290246	0.492056307	-0.23270728	0.093790487	0.932898944	0.792385487	1.098329607
29	_IFN_G_no	IVDD	Simple mode	4	-0.154258733	0.077372631	0.140178047	-0.30590909	-0.002608375	0.857050245	0.736453568	0.997395023
30	_IFN_G_no	IVDD	Weighted median	4	-0.150739117	0.058222196	0.00962462	-0.264854621	-0.036623614	0.860072048	0.767317494	0.964038918
31	_IFN_G_no	IVDD	Weighted mode	4	-0.131047947	0.067450243	0.147295445	-0.263250422	0.001154528	0.877175716	0.768549411	1.001155195
32	_IL_10_no	IVDD	Inverse variance weighted	4	0.016406983	0.024411288	0.501515957	-0.031439142	0.064253108	1.016542317	0.96904993	1.066362269
33	_IL_10_no	IVDD	MR Egger	4	0.038965479	0.046219172	0.487948935	-0.051624099	0.129555057	1.03973459	0.949685788	1.138321782
34	_IL_10_no	IVDD	Simple mode	4	0.020748443	0.044004521	0.669449661	-0.065500418	0.106997304	1.020965188	0.936598655	1.112931254
35	_IL_10_no	IVDD	Weighted median	4	0.020260474	0.026071557	0.437093736	-0.030839778	0.071360726	1.02046711	0.969630917	1.073968564
36	_IL_10_no	IVDD	Weighted mode	4	0.024328188	0.026756622	0.430258172	-0.028114792	0.076771168	1.024626533	0.972276751	1.079794957
37	_IL_12_P7	IVDD	Inverse variance weighted	6	0.002045259	0.018856382	0.913626765	-0.03491325	0.039003768	1.002047352	0.965689186	1.039774402
38	_IL_12_P7	IVDD	MR Egger	6	0.037037683	0.031076364	0.299205664	-0.02387199	0.097947356	1.037732125	0.976410692	1.102904722
39	_IL_12_P7	IVDD	Simple mode	6	-0.019545194	0.052207384	0.723476776	-0.121871666	0.082781278	0.980644575	0.885261971	1.086304184
40	_IL_12_P7	IVDD	Weighted median	6	0.010928041	0.019544217	0.576063096	-0.027378623	0.049234706	1.010987971	0.972992774	1.050466873
41	_IL_12_P7	IVDD	Weighted mode	6	0.015408464	0.021476291	0.5051999	-0.026685066	0.057501995	1.015527787	0.973667835	1.059187383
42	_IL_13_no	IVDD	Inverse variance weighted	6	-0.010186325	0.018570998	0.583343732	-0.046585481	0.026212831	0.98986538	0.954482967	1.026559409
43	_IL_13_no	IVDD	MR Egger	6	0.050767593	0.050937697	0.375337078	-0.049070294	0.150605479	1.052078354	0.952114199	1.162537922
44	_IL_13_no	IVDD	Simple mode	6	-0.067033927	0.048703655	0.227152666	-0.162493091	0.028425238	0.935163474	0.850021963	1.02883309
45	_IL_13_no	IVDD	Weighted median	6	0.003369737	0.017415504	0.846574749	-0.030764651	0.037504125	1.003375421	0.969703765	1.038216279
46	_IL_13_no	IVDD	Weighted mode	6	0.014151583	0.01872794	0.483921402	-0.022555179	0.050858345	1.014252191	0.977697287	1.052173837
47	_IL_16_no	IVDD	Inverse variance weighted	6	0.020030203	0.020964222	0.339351703	-0.021059673	0.061120079	1.020232154	0.979160534	1.063026554
48	_IL_16_no	IVDD	MR Egger	6	0.029091266	0.03786816	0.485196013	-0.045130329	0.10331286	1.02951855	0.955872896	1.108838266
49	_IL_16_no	IVDD	Simple mode	6	0.013778395	0.046233451	0.777675971	-0.076839169	0.10439596	1.013873755	0.926038777	1.110039899
50	_IL_16_no	IVDD	Weighted median	6	0.041257835	0.023689141	0.081572345	-0.005172881	0.087688551	1.042120766	0.994840475	1.091648076
51	_IL_16_no	IVDD	Weighted mode	6	0.048748383	0.025627012	0.11553274	-0.001480561	0.098977328	1.049956131	0.998520534	1.104041268
52	_IL_17_no	IVDD	Inverse variance weighted	4	0.088249539	0.058984794	0.134617044	-0.027360656	0.203859735	1.09226065	0.973010256	1.226126158
53	_IL_17_no	IVDD	MR Egger	4	0.03648428	0.203753095	0.874387462	-0.362871786	0.435840346	1.037158	0.695675623	1.546261909
54	_IL_17_no	IVDD	Simple mode	4	0.102857186	0.089963322	0.335874209	-0.073470925	0.279185297	1.108333112	0.929163161	1.322052293
55	_IL_17_no	IVDD	Weighted median	4	0.092392033	0.062324329	0.138223453	-0.029763653	0.214547718	1.096794717	0.970674923	1.239301256
56	_IL_17_no	IVDD	Weighted mode	4	0.102857186	0.089246808	0.332616678	-0.072066557	0.277780929	1.108333112	0.930468965	1.320196948
57	_IL_18_no	IVDD	Inverse variance weighted	11	-0.058405591	0.024460973	0.016953938	-0.106349098	-0.010462084	0.943267289	0.899110716	0.989592453
58	_IL_18_no	IVDD	MR Egger	11	-0.048360175	0.058902274	0.432841241	-0.163808632	0.067088282	0.952790554	0.84890446	1.069389881
59	_IL_18_no	IVDD	Simple mode	11	-0.018706881	0.03472262	0.601844305	-0.086763216	0.049349453	0.981467006	0.916894176	1.050587418
60	_IL_18_no	IVDD	Weighted median	11	-0.029402335	0.024200479	0.224385739	-0.076835273	0.018030603	0.971025708	0.926042385	1.018194136
61	_IL_18_no	IVDD	Weighted mode	11	-0.021080616	0.03203356	0.525346663	-0.083866393	0.041705162	0.979140027	0.919554107	1.042587039
62	_IL_1B_no	IVDD	Wald ratio	1	-0.043315921	0.056394991	0.442439062	-0.153850104	0.067218261	0.957608813	0.857400532	1.069528889
63	_IL_1RA_n	IVDD	Wald ratio	1	0.029501811	0.069054566	0.669215724	-0.105845138	0.164848761	1.029941301	0.899563945	1.179214762
64	_IL_2_noB	IVDD	Wald ratio	1	-0.00730046	0.056872874	0.897860499	-0.118771292	0.104170372	0.992726124	0.888010873	1.109789516
65	_IL_2RA_n	IVDD	Inverse variance weighted	2	0.003267523	0.051741584	0.949646413	-0.098145981	0.104681027	1.003272867	0.90651656	1.11035638
66	_IL_4_noB	IVDD	Inverse variance weighted	5	0.00995864	0.043017806	0.816926067	-0.07435626	0.09427354	1.010008392	0.928340904	1.098860287
67	_IL_4_noB	IVDD	MR Egger	5	-0.114179957	0.190808046	0.59173808	-0.488163726	0.259803813	0.892097402	0.613752377	1.296675671
68	_IL_4_noB	IVDD	Simple mode	5	-0.025189136	0.069588146	0.735683479	-0.161581903	0.111203631	0.975125463	0.850796846	1.117622466
69	_IL_4_noB	IVDD	Weighted median	5	-0.016637363	0.055693628	0.765145983	-0.125796874	0.092522147	0.983500273	0.881793944	1.096937435
70	_IL_4_noB	IVDD	Weighted mode	5	-0.025774956	0.066660692	0.718697354	-0.156429913	0.104880001	0.974554383	0.855191453	1.110577334
71	_IL_5_noB	IVDD	Inverse variance weighted	2	-0.031131837	0.069133373	0.652482884	-0.166633247	0.104369573	0.969347769	0.846510014	1.110010609
72	_IL_6_noB	IVDD	Inverse variance weighted	2	-0.036401821	0.057882525	0.529420168	-0.149851569	0.077047927	0.964252759	0.860835741	1.080093841
73	_IL_7_noB	IVDD	Inverse variance weighted	4	0.01147838	0.020069569	0.567369704	-0.027857976	0.050814735	1.011544509	0.972526479	1.052127953
74	_IL_7_noB	IVDD	MR Egger	4	0.072507727	0.053926684	0.310965518	-0.033188573	0.178204027	1.075201114	0.967356125	1.195069123
75	_IL_7_noB	IVDD	Simple mode	4	0.021665749	0.035670868	0.586488156	-0.048249151	0.091580649	1.021902155	0.952896342	1.095905157
76	_IL_7_noB	IVDD	Weighted median	4	0.020375607	0.02252381	0.365663956	-0.023771061	0.064522275	1.020584607	0.976509246	1.066649338
77	_IL_7_noB	IVDD	Weighted mode	4	0.022339808	0.023806246	0.417265304	-0.024320434	0.06900005	1.02259121	0.975972924	1.071436263
78	_IL_8_noB	IVDD	Wald ratio	1	0.037906359	0.069154965	0.583598196	-0.097637373	0.173450091	1.038633969	0.906977739	1.189401323
79	_IL_9_noB	IVDD	Inverse variance weighted	2	-0.030312002	0.100420271	0.762765324	-0.227135733	0.166511728	0.9701428	0.796812622	1.181177389
80	_IP_10_no	IVDD	Inverse variance weighted	2	0.000267083	0.057794694	0.996312793	-0.113010516	0.113544683	1.000267119	0.893141268	1.120241944
81	_M_CSF_no	IVDD	Inverse variance weighted	2	0.032607831	0.032816309	0.320394702	-0.031712135	0.096927797	1.033145292	0.968785421	1.101780819
82	_MCP_1_MC	IVDD	Inverse variance weighted	7	0.048957166	0.030338171	0.106589226	-0.010505649	0.108419981	1.050175367	0.989549343	1.114515722
83	_MCP_1_MC	IVDD	MR Egger	7	0.10247614	0.075863164	0.234669127	-0.046215661	0.251167941	1.107910867	0.954836019	1.285525959
84	_MCP_1_MC	IVDD	Simple mode	7	0.022274503	0.056367405	0.70638632	-0.088205611	0.132754616	1.022524432	0.915572606	1.141969743
85	_MCP_1_MC	IVDD	Weighted median	7	0.039437166	0.03174925	0.214183146	-0.022791365	0.101665696	1.040225135	0.977466397	1.107013331
86	_MCP_1_MC	IVDD	Weighted mode	7	0.033041574	0.035889451	0.392745241	-0.037301751	0.103384898	1.033593509	0.963385389	1.108918147
87	_MIF_noBM	IVDD	Inverse variance weighted	4	0.014373817	0.04816374	0.76537005	-0.080027114	0.108774748	1.014477617	0.923091317	1.114911186
88	_MIF_noBM	IVDD	MR Egger	4	-0.116014859	0.144644757	0.506670958	-0.399518583	0.167488865	0.890461992	0.670642827	1.182332125
89	_MIF_noBM	IVDD	Simple mode	4	0.043022627	0.06223941	0.53909968	-0.078966617	0.165011871	1.043961516	0.924070772	1.179407119
90	_MIF_noBM	IVDD	Weighted median	4	0.03030436	0.041279427	0.462871072	-0.050603316	0.111212036	1.03076821	0.950655705	1.11763186
91	_MIF_noBM	IVDD	Weighted mode	4	0.041931837	0.051523102	0.475327594	-0.059053444	0.142917117	1.042823394	0.942656388	1.153634181
92	_MIG_noBM	IVDD	Inverse variance weighted	6	-0.000990297	0.037985521	0.979201198	-0.075441919	0.073461324	0.999010193	0.92733359	1.076226912
93	_MIG_noBM	IVDD	MR Egger	6	-0.068906216	0.086225139	0.468970802	-0.237907489	0.100095056	0.933414215	0.788275612	1.105275976
94	_MIG_noBM	IVDD	Simple mode	6	-0.058487048	0.04738706	0.271955777	-0.151365685	0.034391589	0.943190457	0.859533323	1.034989818
95	_MIG_noBM	IVDD	Weighted median	6	-0.019059224	0.032907442	0.562469947	-0.08355781	0.045439363	0.981121255	0.919837909	1.046487546
96	_MIG_noBM	IVDD	Weighted mode	6	-0.047795836	0.049894223	0.382085758	-0.145588513	0.049996841	0.953328402	0.864513366	1.051267775
97	_MIP_1A_n	IVDD	Wald ratio	1	-0.072894245	0.067369065	0.279246483	-0.204937612	0.059149122	0.929699146	0.814698143	1.060933438
98	_MIP_1B_n	IVDD	Inverse variance weighted	9	-0.015689958	0.01569488	0.317462302	-0.046451923	0.015072007	0.984432488	0.954610454	1.015186163
99	_MIP_1B_n	IVDD	MR Egger	9	-0.017104393	0.030781078	0.595735497	-0.077435305	0.04322652	0.983041057	0.925486896	1.044174394
100	_MIP_1B_n	IVDD	Simple mode	9	-0.021627472	0.032432405	0.523632716	-0.085194987	0.041940042	0.978604724	0.918333204	1.042831951
101	_MIP_1B_n	IVDD	Weighted median	9	0.005519235	0.018036173	0.759597633	-0.029831664	0.040870135	1.005534494	0.970608908	1.041716814
102	_MIP_1B_n	IVDD	Weighted mode	9	-0.011065543	0.019188829	0.580024565	-0.048675649	0.026544562	0.988995455	0.952490021	1.026900007
103	_PDGF_BB_	IVDD	Inverse variance weighted	6	-0.004154413	0.022329597	0.852405867	-0.047920423	0.039611598	0.995854205	0.953209637	1.0404066
104	_PDGF_BB_	IVDD	MR Egger	6	-0.029579199	0.047835483	0.569814805	-0.123336746	0.064178348	0.970853984	0.883965941	1.066282551
105	_PDGF_BB_	IVDD	Simple mode	6	-0.0086867	0.041087256	0.840906237	-0.089217722	0.071844323	0.991350921	0.914646413	1.074488058
106	_PDGF_BB_	IVDD	Weighted median	6	-0.006246198	0.025029304	0.80293118	-0.055303634	0.042811237	0.993773269	0.946197807	1.043740857
107	_PDGF_BB_	IVDD	Weighted mode	6	-0.004597547	0.030034609	0.88432501	-0.063465381	0.054270286	0.995413005	0.938506609	1.055769924
108	_RANTES_n	IVDD	Inverse variance weighted	6	0.034976187	0.044123001	0.427954153	-0.051504894	0.121457269	1.035595048	0.949799002	1.129141115
109	_RANTES_n	IVDD	MR Egger	6	-0.062762433	0.111089034	0.602272102	-0.28049694	0.154972074	0.939166562	0.755408256	1.167625353
110	_RANTES_n	IVDD	Simple mode	6	0.114818261	0.094507891	0.278638471	-0.070417204	0.300053727	1.121669568	0.932004902	1.349931333
111	_RANTES_n	IVDD	Weighted median	6	0.03051159	0.039449021	0.439259934	-0.046808491	0.107831672	1.030981839	0.954270131	1.113860235
112	_RANTES_n	IVDD	Weighted mode	6	0.112286085	0.094521931	0.288206283	-0.0729769	0.29754907	1.118832896	0.929622304	1.346554449
113	_SCF_noBM	IVDD	Inverse variance weighted	7	-0.001640313	0.041953105	0.968811676	-0.083868399	0.080587773	0.998361032	0.919552262	1.083923982
114	_SCF_noBM	IVDD	MR Egger	7	-0.03174106	0.110598841	0.785630988	-0.248514789	0.185032669	0.968757399	0.779958326	1.203257748
115	_SCF_noBM	IVDD	Simple mode	7	0.004416594	0.061025743	0.944657594	-0.115193863	0.124027051	1.004426362	0.891193358	1.132046493
116	_SCF_noBM	IVDD	Weighted median	7	0.013927568	0.045932211	0.761722158	-0.076099565	0.103954701	1.014025008	0.926723933	1.109550192
117	_SCF_noBM	IVDD	Weighted mode	7	0.008017171	0.054882008	0.88864245	-0.099551564	0.115585906	1.008049394	0.905243271	1.122530942
118	_SCGF_B_n	IVDD	Inverse variance weighted	4	0.006291763	0.020868842	0.763040303	-0.034611168	0.047194694	1.006311598	0.965980948	1.048326092
119	_SCGF_B_n	IVDD	MR Egger	4	0.007322377	0.038290427	0.865997714	-0.06772686	0.082371614	1.007349251	0.934515692	1.085859256
120	_SCGF_B_n	IVDD	Simple mode	4	-0.006581506	0.040165677	0.880259383	-0.085306233	0.07214322	0.993440104	0.918231049	1.074809268
121	_SCGF_B_n	IVDD	Weighted median	4	0.001759084	0.024572522	0.942930227	-0.046403058	0.049921227	1.001760632	0.954657102	1.051188288
122	_SCGF_B_n	IVDD	Weighted mode	4	-0.011838008	0.036245659	0.765426136	-0.082879499	0.059203484	0.988231786	0.920462057	1.060991113
123	_SDF_1A_n	IVDD	Inverse variance weighted	2	0.117289377	0.090657353	0.195746351	-0.060399035	0.294977788	1.124444771	0.941388812	1.343096525
124	_TNF_A_no	IVDD	Wald ratio	1	0.057177676	0.062842406	0.362897316	-0.065993439	0.180348791	1.058843925	0.936137006	1.197635015
125	_TNF_B_no	IVDD	Inverse variance weighted	2	-0.024044602	0.039477141	0.542473688	-0.101419798	0.053330595	0.976242167	0.903553643	1.054778292
126	_TRAIL_no	IVDD	Inverse variance weighted	6	-0.027530114	0.014912318	0.064872977	-0.056758258	0.001698029	0.972845386	0.944822445	1.001699472
127	_TRAIL_no	IVDD	MR Egger	6	-0.064767303	0.043477303	0.210551803	-0.149982816	0.02044821	0.937285542	0.860722767	1.020658707
128	_TRAIL_no	IVDD	Simple mode	6	-0.007426496	0.027348221	0.796820923	-0.061029009	0.046176018	0.992601013	0.940795948	1.047258731
129	_TRAIL_no	IVDD	Weighted median	6	-0.024616709	0.018652025	0.186905988	-0.061174678	0.01194126	0.975683811	0.940658913	1.012012842
130	_TRAIL_no	IVDD	Weighted mode	6	-0.022032744	0.025152588	0.421132313	-0.071331816	0.027266327	0.978208204	0.931152869	1.027641455
131	_VEGF_noB	IVDD	Inverse variance weighted	6	0.007662491	0.014569129	0.598929749	-0.020893001	0.036217983	1.007691923	0.979323745	1.036881844
132	_VEGF_noB	IVDD	MR Egger	6	0.018980168	0.025309231	0.494996851	-0.030625923	0.06858626	1.019161437	0.969838299	1.070993005
133	_VEGF_noB	IVDD	Simple mode	6	-9.60E-05	0.035372341	0.997939719	-0.069425779	0.069233799	0.999904014	0.932929374	1.071686739
134	_VEGF_noB	IVDD	Weighted median	6	0.012376118	0.015608429	0.427828829	-0.018216403	0.042968638	1.012453019	0.981948513	1.043905155
135	_VEGF_noB	IVDD	Weighted mode	6	0.013382164	0.015809522	0.435923167	-0.017604499	0.044368826	1.013472106	0.982549555	1.045367843
136	meta_fil	IVDD	Inverse variance weighted	3	0.003645954	0.029724683	0.902378344	-0.054614424	0.061906333	1.003652609	0.94685016	1.063862691
137	meta_fil	IVDD	MR Egger	3	-0.040637565	0.077729494	0.693323252	-0.192987374	0.111712244	0.960177069	0.824492384	1.118191048
138	meta_fil	IVDD	Simple mode	3	0.063002322	0.054694518	0.368467927	-0.044198933	0.170203577	1.065029312	0.956763606	1.185546177
139	meta_fil	IVDD	Weighted median	3	0.006382677	0.026136216	0.807069622	-0.044844307	0.057609661	1.006403089	0.956146335	1.059301428
140	meta_fil	IVDD	Weighted mode	3	-0.026156979	0.027729571	0.445104657	-0.080506939	0.028192981	0.974182151	0.922648501	1.028594164
